# Supplementary material for: Integrated Analysis of microRNA and mRNA Expression Profiles: An Attempt to Disentangle the Complex Interaction Network in Attention Deficit Hyperactivity Disorder
Source: Brain Sci. 2019 Oct 22;9(10):288. doi: 10.3390/brainsci9100288 (PMC6826944; doi:10.3390/brainsci9100288)
Supplement: Supplementary file 1 [file brainsci-09-00288-s001.zip]

Archive with 3 entries (3 files):
- Table_S1.xlsx
- Table_S2.xlsx
- Table_S3.xlsx
