# Supplementary material for: Integrated Analysis of microRNA and mRNA Expression Profiles: An Attempt to Disentangle the Complex Interaction Network in Attention Deficit Hyperactivity Disorder
Source: Brain Sci. 2019 Oct 22;9(10):288. doi: 10.3390/brainsci9100288 (PMC6826944; doi:10.3390/brainsci9100288)
Supplement: Supplementary file 1 [file brainsci-09-00288-s001.zip › Table_S1.xlsx]

## Sheet: Foglio1
Table S1: List of significant dysregulated miRNAs in ADHD (all males) compared to 14 TD males
miRNA	Regulation	log2FC	p-value
miR-148b-3p	down	-1.10382	0.00157051
miR-652-3p	up	1.00676	0.00257577
miR-942-5p	up	1.40629	0.00416921
let-7b-5p	up	1.5286	0.0212543
miR-181a-5p	up	1.06366	0.023036
miR-320a	up	1.07779	0.0457877
miR-125a-5p	up	1.13581	0.0743027
let-7a-5p	down	-0.791891	0.382396
miR-221-3p	up	0.271058	0.539412
miR-185-5p	up	0.164252	0.560421
miR-25-3p	up	0.15569	0.610965
miR-182-5p	up	0.165524	0.754054
miR-99b-5p	down	-0.101848	0.853227
