# Supplementary material for: Integrated Analysis of microRNA and mRNA Expression Profiles: An Attempt to Disentangle the Complex Interaction Network in Attention Deficit Hyperactivity Disorder
Source: Brain Sci. 2019 Oct 22;9(10):288. doi: 10.3390/brainsci9100288 (PMC6826944; doi:10.3390/brainsci9100288)
Supplement: Supplementary file 1 [file brainsci-09-00288-s001.zip › Table_S2.xlsx]

## Sheet: HT-NGS
Dataset of 560 DE mRNAs with the p-value and the corresponding adjusted p-value after Benjamini–Hochberg correction
id	Gene Name	baseMean	log2FoldChange	p-value	Adjusted p-value
ENSG00000269955	C7orf55-LUC7L2	174.694	-2.02482	1.04878e-18	1.95535e-14
ENSG00000260257	AL035071.1	55.8574	1.09769	5.28606e-16	4.92766e-12
ENSG00000280064	AC130304.1	436.969	1.38538	1.6498e-13	6.15177e-10
ENSG00000173064	HECTD4	474.476	-0.881977	4.58738e-13	1.42545e-09
ENSG00000224470	ATXN1L	361.304	-0.634365	6.4999e-12	1.34649e-08
ENSG00000271895	AL109811.3	59.2217	0.871342	1.41373e-11	2.39615e-08
ENSG00000272410	AC022384.1	61.1859	-2.20876	7.66246e-11	1.19049e-07
ENSG00000259952	AC009133.2	46.7305	-2.19526	1.21754e-10	1.74614e-07
ENSG00000243156	MICAL3	143.72	-1.24067	2.13708e-10	2.45124e-07
ENSG00000269897	COMMD3-BMI1	59.5381	-1.34602	2.30792e-10	2.45124e-07
ENSG00000226328	NUP50-DT	116.436	0.964665	2.36657e-10	2.45124e-07
ENSG00000169905	TOR1AIP2	231.832	0.608225	2.88234e-10	2.82834e-07
ENSG00000211956	IGHV4-34	146.273	-1.6299	5.79136e-10	5.3987e-07
ENSG00000160218	TRAPPC10	499.564	-0.875818	8.63797e-10	7.12173e-07
ENSG00000211962	IGHV1-46	57.0319	-1.74243	8.78566e-10	7.12173e-07
ENSG00000148773	MKI67	98.1137	-1.45582	1.11663e-09	8.67434e-07
ENSG00000173575	CHD2	1112.14	-0.596026	1.191e-09	8.88198e-07
ENSG00000171865	RNASEH1	65.2118	-0.823903	1.33365e-09	9.56331e-07
ENSG00000263264	AC119396.1	266.674	-0.963459	2.74473e-09	1.70576e-06
ENSG00000071564	TCF3	1026.11	-0.70391	4.05756e-09	2.2924e-06
ENSG00000211966	IGHV5-51	150.655	-1.7508	9.67982e-09	4.87758e-06
ENSG00000225963	AC009950.1	47.6068	-1.25429	9.55384e-09	4.87758e-06
ENSG00000243749	TMEM35B	149.031	0.589418	1.23246e-08	5.99634e-06
ENSG00000224373	IGHV4-59	276.879	-1.79234	1.32368e-08	6.16969e-06
ENSG00000185641	AC034236.1	45.2481	-1.63485	1.91027e-08	8.6866e-06
ENSG00000211947	IGHV3-21	217.992	-1.75082	2.31344e-08	1.00306e-05
ENSG00000279453	Z99129.4	28.0268	0.892856	2.38692e-08	1.0114e-05
ENSG00000198695	MT-ND6	2796.49	1.04369	2.44618e-08	1.01348e-05
ENSG00000265118	AC134669.1	46.6883	-1.36755	2.71856e-08	1.10184e-05
ENSG00000206149	HERC2P9	126.632	-0.615357	3.46346e-08	1.37389e-05
ENSG00000211650	IGLV5-45	42.4038	-1.70493	3.72918e-08	1.41891e-05
ENSG00000269243	AC008894.2	335.283	0.660765	4.145e-08	1.54559e-05
ENSG00000141384	TAF4B	54.2999	-0.9267	5.06403e-08	1.84315e-05
ENSG00000260465	AC018557.1	32.9017	1.12504	5.14072e-08	1.84315e-05
ENSG00000276043	UHRF1	67.634	-0.781775	5.35042e-08	1.88214e-05
ENSG00000112159	MDN1	362.658	-0.78977	7.86473e-08	2.55288e-05
ENSG00000165661	QSOX2	250.741	-0.783637	8.07874e-08	2.55288e-05
ENSG00000197705	KLHL14	72.3632	-1.58547	1.11564e-07	3.40984e-05
ENSG00000224186	C5orf66	33.9077	-1.64736	1.19296e-07	3.58735e-05
ENSG00000131018	SYNE1	1045.11	-0.665107	1.29951e-07	3.84573e-05
ENSG00000254838	GVINP1	322.732	-0.898423	1.47083e-07	4.28472e-05
ENSG00000185436	IFNLR1	88.3556	-1.0304	1.52084e-07	4.36223e-05
ENSG00000103145	HCFC1R1	90.4654	0.662035	1.72281e-07	4.86668e-05
ENSG00000211959	IGHV4-39	192.457	-1.65283	1.85777e-07	5.16959e-05
ENSG00000172345	STARD5	552.383	-0.653967	1.94853e-07	5.33726e-05
ENSG00000269378	AC022149.1	66.8619	-1.12921	1.97528e-07	5.33726e-05
ENSG00000163534	FCRL1	438.987	-1.33112	2.10747e-07	5.53403e-05
ENSG00000109762	SNX25	60.8259	-0.932181	2.0969e-07	5.53403e-05
ENSG00000131845	ZNF304	97.9717	-0.648812	2.47386e-07	6.40593e-05
ENSG00000163617	CCDC191	74.373	-1.05167	2.60194e-07	6.55549e-05
ENSG00000284773	AC114490.3	37.3678	0.859725	2.75755e-07	6.67685e-05
ENSG00000242076	IGKV1-33	291.284	-1.58809	2.94415e-07	7.03728e-05
ENSG00000196154	S100A4	4237.29	0.801901	3.26701e-07	7.71015e-05
ENSG00000251474	RPL32P3	176.79	-0.676979	3.99519e-07	9.19583e-05
ENSG00000116922	C1orf109	82.1667	-0.747766	4.09155e-07	9.30278e-05
ENSG00000163597	SNHG16	279.345	0.610518	4.34568e-07	9.76155e-05
ENSG00000117724	CENPF	33.2078	-1.04446	4.67127e-07	0.00010368
ENSG00000128268	MGAT3	52.9219	-1.03883	5.2708e-07	0.000110414
ENSG00000275993	SIK1B	77.4364	-1.0912	6.45968e-07	0.000132345
ENSG00000049245	VAMP3	535.407	0.792821	7.49459e-07	0.000148648
ENSG00000253710	ALG11	58.9464	-1.15604	8.07023e-07	0.000156731
ENSG00000100941	PNN	689.229	-0.602495	8.89736e-07	0.000171013
ENSG00000249624	AP000295.1	304.332	-0.801795	9.45759e-07	0.000176327
ENSG00000257093	KIAA1147	440.431	-0.677143	9.55343e-07	0.000176351
ENSG00000273489	AC008264.2	103.793	0.886686	9.84838e-07	0.000176551
ENSG00000211934	IGHV1-2	166.518	-1.602	1.00503e-06	0.000178454
ENSG00000163041	H3F3A	7106.13	0.842165	1.14565e-06	0.000201505
ENSG00000271121	NUDT4P2	25.8946	-1.44064	1.23761e-06	0.000215644
ENSG00000147133	TAF1	305.83	-0.733756	1.32097e-06	0.000224416
ENSG00000262160	AC020978.5	203.625	1.07201	1.35008e-06	0.000226765
ENSG00000168214	RBPJ	455.729	0.820227	1.4023e-06	0.000229258
ENSG00000148943	LIN7C	79.9787	0.794466	1.51139e-06	0.000240092
ENSG00000279861	AC073548.1	63.8157	0.896833	1.51624e-06	0.000240092
ENSG00000088832	FKBP1A	1618.02	0.615015	1.54833e-06	0.00024056
ENSG00000158887	MPZ	34.0416	0.957713	1.54114e-06	0.00024056
ENSG00000136156	ITM2B	9220.79	0.891442	1.58039e-06	0.000243511
ENSG00000211896	IGHG1	4325.34	-1.53336	1.60982e-06	0.000244063
ENSG00000076382	SPAG5	43.763	-1.00263	1.61016e-06	0.000244063
ENSG00000141404	GNAL	65.342	0.605386	1.8184e-06	0.000266947
ENSG00000048471	SNX29	312.364	-0.680074	1.85554e-06	0.00027027
ENSG00000115306	SPTBN1	794.729	-0.746738	1.91891e-06	0.000275039
ENSG00000280411	IGHV1-69D	108.192	-1.36327	1.94633e-06	0.000275039
ENSG00000263155	MYZAP	25.5523	-1.47697	2.03111e-06	0.000284722
ENSG00000073111	MCM2	124.17	-0.688932	2.10578e-06	0.000288966
ENSG00000219200	RNASEK	1559.44	0.673057	2.13912e-06	0.000291108
ENSG00000198763	MT-ND2	18095.3	0.697219	2.26089e-06	0.000303252
ENSG00000113732	ATP6V0E1	1271.54	0.610193	2.42106e-06	0.000322416
ENSG00000169446	MMGT1	146.416	0.82361	2.48409e-06	0.000328464
ENSG00000277053	GTF2IP1	806.332	0.593461	2.64059e-06	0.000346698
ENSG00000109133	TMEM33	273.614	0.660711	2.8549e-06	0.000367081
ENSG00000243264	IGKV2D-29	47.9404	-1.50404	2.96176e-06	0.00037564
ENSG00000237296	SMG1P1	70.7107	-1.10093	3.29799e-06	0.000409918
ENSG00000243238	IGKV2-30	186.457	-1.31877	3.55747e-06	0.000438374
ENSG00000278864	AC055811.4	25.8357	-1.24055	3.57396e-06	0.000438374
ENSG00000111602	TIMELESS	127.363	-0.655886	3.75478e-06	0.000446957
ENSG00000196205	EEF1A1P5	704.59	-0.957828	3.99996e-06	0.000465013
ENSG00000155657	TTN	155.663	-0.75622	4.01561e-06	0.000465013
ENSG00000214595	EML6	26.285	-1.23492	3.99938e-06	0.000465013
ENSG00000101057	MYBL2	131.648	-1.21933	4.42799e-06	0.000503387
ENSG00000260822	AC004656.1	238.347	0.736661	4.66295e-06	0.000523711
ENSG00000211659	IGLV3-25	232.755	-1.53669	4.83142e-06	0.000529865
ENSG00000211965	IGHV3-49	35.8037	-1.44043	4.82591e-06	0.000529865
ENSG00000162704	ARPC5	2159.51	0.659232	4.93936e-06	0.000538534
ENSG00000276291	FRG1HP	44.4255	-0.691926	5.06207e-06	0.000543142
ENSG00000124177	CHD6	272.082	-0.689827	5.21607e-06	0.000555487
ENSG00000132967	HMGB1P5	39.9405	-1.13313	5.99343e-06	0.000624255
ENSG00000269145	AC007192.2	35.4518	1.26609	6.07713e-06	0.000629455
ENSG00000170382	LRRN2	81.4432	-0.816427	6.23148e-06	0.000641877
ENSG00000233429	HOTAIRM1	89.6269	0.971309	6.46324e-06	0.000662091
ENSG00000261505	AL031714.1	78.6761	-0.867395	6.8759e-06	0.000700515
ENSG00000038382	TRIO	176.24	-0.945085	7.17445e-06	0.000724258
ENSG00000116539	ASH1L	338.6	-0.620291	7.4351e-06	0.000741463
ENSG00000226777	FAM30A	305.245	-0.899754	7.55621e-06	0.000741463
ENSG00000266923	AC063949.2	33.8072	-0.985816	7.54956e-06	0.000741463
ENSG00000285444	AL162377.3	58.4321	1.38127	7.66192e-06	0.000747899
ENSG00000166398	KIAA0355	233.759	-0.616942	8.486e-06	0.000819756
ENSG00000144645	OSBPL10	121.446	-0.953443	8.58759e-06	0.000823845
ENSG00000183458	AC138932.1	216.028	-0.994975	8.77457e-06	0.000834658
ENSG00000166123	GPT2	30.3917	-0.891477	8.86978e-06	0.000839432
ENSG00000135378	PRRG4	106.587	1.12575	8.95443e-06	0.000843164
ENSG00000130489	SCO2	255.649	1.05786	9.50605e-06	0.000885912
ENSG00000239951	IGKV3-20	789.157	-1.19296	9.7221e-06	0.00089174
ENSG00000164713	BRI3	714.054	0.738131	9.75729e-06	0.00089174
ENSG00000276550	HERC2P2	332.869	-0.884865	9.94402e-06	0.000900484
ENSG00000152689	RASGRP3	97.0163	-0.632992	1.02388e-05	0.000918692
ENSG00000010818	HIVEP2	388.301	-0.70837	1.061e-05	0.000941964
ENSG00000280120	AC073857.1	45.7155	0.838517	1.05868e-05	0.000941964
ENSG00000278133	AC135050.6	43.4359	0.80708	1.09512e-05	0.00096765
ENSG00000100393	EP300	656.093	-0.697182	1.1212e-05	0.000979883
ENSG00000150995	ITPR1	234.491	-0.721706	1.136e-05	0.000979883
ENSG00000197779	ZNF81	45.7233	-0.724786	1.1405e-05	0.000979883
ENSG00000262714	AC007342.5	30.7576	1.04171	1.13957e-05	0.000979883
ENSG00000225339	AL354740.1	278.378	0.65129	1.15753e-05	0.000989955
ENSG00000170456	DENND5B	49.601	-1.18325	1.18e-05	0.00100456
ENSG00000127603	MACF1	1435.61	-0.69246	1.2039e-05	0.00102025
ENSG00000143297	FCRL5	493.302	-1.06169	1.22157e-05	0.00102813
ENSG00000260772	AC012321.1	126.989	1.29927	1.22423e-05	0.00102813
ENSG00000055609	KMT2C	447.689	-0.735749	1.26682e-05	0.00104507
ENSG00000160305	DIP2A	526.74	-0.70473	1.38236e-05	0.00112544
ENSG00000166046	TCP11L2	292.838	-0.99276	1.37818e-05	0.00112544
ENSG00000211648	IGLV1-47	273.745	-1.44804	1.47564e-05	0.00118441
ENSG00000282051	AC010507.1	268.74	1.14212	1.47615e-05	0.00118441
ENSG00000280088	AC126474.2	49.6659	1.08726	1.48019e-05	0.00118441
ENSG00000279423	AL445363.3	58.1001	0.733207	1.50703e-05	0.00119562
ENSG00000132704	FCRL2	240.804	-1.02848	1.54233e-05	0.0012131
ENSG00000198840	MT-ND3	4815.38	0.765808	1.54858e-05	0.0012131
ENSG00000260563	AC132872.1	56.8291	0.644978	1.5478e-05	0.0012131
ENSG00000169047	IRS1	33.1457	-0.918411	1.56248e-05	0.00121546
ENSG00000197930	ERO1A	416.717	0.707361	1.56936e-05	0.00121546
ENSG00000224650	IGHV3-74	75.0793	-1.30681	1.60747e-05	0.00123842
ENSG00000134970	TMED7	179.203	0.842974	1.62983e-05	0.00125048
ENSG00000171316	CHD7	212.931	-0.674336	1.66686e-05	0.00126845
ENSG00000211970	IGHV4-61	93.2633	-1.48108	1.72469e-05	0.00130711
ENSG00000205352	PRR13	2030.02	0.59044	1.74188e-05	0.0013148
ENSG00000128731	HERC2	304.768	-0.613313	1.83736e-05	0.00137573
ENSG00000095585	BLNK	166.866	-0.803458	1.87896e-05	0.00139567
ENSG00000173848	NET1	65.983	-0.737872	1.90428e-05	0.00140329
ENSG00000267519	AC020916.1	505.2	0.815281	1.9446e-05	0.00142151
ENSG00000211945	IGHV1-18	162.155	-1.37905	1.96036e-05	0.00142214
ENSG00000211663	IGLV3-19	247.216	-1.43494	2.02832e-05	0.00146008
ENSG00000140280	LYSMD2	229.585	0.644073	2.06916e-05	0.00148143
ENSG00000104689	TNFRSF10A	118.494	-0.599165	2.14101e-05	0.00151776
ENSG00000283839	AC096667.1	25.4841	0.952721	2.21849e-05	0.00155494
ENSG00000120278	PLEKHG1	66.3286	-1.09531	2.25046e-05	0.00156044
ENSG00000267303	AC011511.4	112.046	1.17408	2.3069e-05	0.00158708
ENSG00000268861	AC008878.3	480.504	-0.72589	2.33566e-05	0.00159509
ENSG00000142409	ZNF787	270.381	0.648981	2.44504e-05	0.00164568
ENSG00000242539	AC007620.2	39.5346	0.93248	2.43628e-05	0.00164568
ENSG00000224861	YBX1P1	32.2726	-1.41384	2.60817e-05	0.00174289
ENSG00000078124	ACER3	113.665	0.634932	2.64526e-05	0.00175509
ENSG00000171467	ZNF318	305.902	-0.607491	2.68674e-05	0.00175578
ENSG00000114978	MOB1A	1339.37	0.631679	2.69337e-05	0.00175578
ENSG00000129562	DAD1	471.983	0.606391	2.66041e-05	0.00175578
ENSG00000196092	PAX5	350.766	-1.05623	2.72506e-05	0.0017641
ENSG00000173480	ZNF417	85.9283	-0.66857	2.71942e-05	0.0017641
ENSG00000281490	CICP14	114.127	-0.975112	2.81024e-05	0.00180048
ENSG00000205885	C1RL-AS1	62.4936	-0.885936	3.0385e-05	0.00191384
ENSG00000211668	IGLV2-11	250.47	-1.31182	3.11342e-05	0.00195443
ENSG00000211637	IGLV4-69	126.534	-1.42435	3.22078e-05	0.0020083
ENSG00000109906	ZBTB16	36.9058	-1.13203	3.2466e-05	0.00201095
ENSG00000258643	BCL2L2-PABPN1	25.0498	-1.36733	3.24609e-05	0.00201095
ENSG00000211673	IGLV3-1	315.241	-1.29086	3.3754e-05	0.00207009
ENSG00000130856	ZNF236	84.2415	-0.749667	3.35364e-05	0.00207009
ENSG00000211967	IGHV3-53	45.8604	-1.37111	3.60398e-05	0.00218158
ENSG00000160888	IER2	1527.27	0.604785	3.64921e-05	0.00219471
ENSG00000116106	EPHA4	69.7646	-0.705504	3.7545e-05	0.00222926
ENSG00000148429	USP6NL	96.2403	-0.69208	3.78933e-05	0.00224238
ENSG00000005893	LAMP2	1060.93	0.720813	3.80256e-05	0.00224238
ENSG00000118058	KMT2A	629.609	-0.621097	3.94695e-05	0.00230155
ENSG00000174749	FAM241A	43.5848	0.718022	3.93892e-05	0.00230155
ENSG00000211949	IGHV3-23	440.129	-1.31555	4.11332e-05	0.00236694
ENSG00000239855	IGKV1-6	67.7525	-1.29288	4.12973e-05	0.00236907
ENSG00000069943	PIGB	113.39	0.861717	4.1562e-05	0.00237694
ENSG00000242588	AC108010.1	61.8948	-0.811655	4.35354e-05	0.00245962
ENSG00000211941	IGHV3-11	68.7321	-1.22804	4.51744e-05	0.00253684
ENSG00000285943	AC112128.1	30.2981	-0.909134	4.51188e-05	0.00253684
ENSG00000153064	BANK1	479.003	-0.782272	4.57434e-05	0.00256108
ENSG00000280206	AC026401.3	40.6356	0.632899	4.66762e-05	0.0025977
ENSG00000213654	GPSM3	4405.48	0.634849	4.76031e-05	0.0026206
ENSG00000109436	TBC1D9	223.74	-0.69604	4.83211e-05	0.00262653
ENSG00000198899	MT-ATP6	18088.5	0.584984	4.82882e-05	0.00262653
ENSG00000163412	EIF4E3	477.694	0.702324	5.02521e-05	0.00270781
ENSG00000179909	ZNF154	110.389	-0.861907	5.04587e-05	0.0027111
ENSG00000243466	IGKV1-5	547.311	-1.19736	5.08452e-05	0.00271621
ENSG00000185495	AC138393.1	33.238	0.625802	5.08188e-05	0.00271621
ENSG00000123066	MED13L	625.5	-0.596728	5.17455e-05	0.00272526
ENSG00000241978	AKAP2	217.321	-0.711521	5.13315e-05	0.00272526
ENSG00000167641	PPP1R14A	35.2855	-1.07666	5.12518e-05	0.00272526
ENSG00000174021	GNG5	643.865	0.648367	5.31679e-05	0.00278444
ENSG00000214135	AC132008.2	69.8765	-0.741621	5.40976e-05	0.00281731
ENSG00000198886	MT-ND4	32268.6	0.616835	5.51696e-05	0.00285717
ENSG00000198888	MT-ND1	17089.9	0.631358	5.74225e-05	0.00294117
ENSG00000121989	ACVR2A	26.6637	0.705832	5.74014e-05	0.00294117
ENSG00000136404	TM6SF1	113.6	0.644135	5.7741e-05	0.00294132
ENSG00000105738	SIPA1L3	305.571	-0.772626	6.03901e-05	0.0030348
ENSG00000079691	CARMIL1	34.5209	-0.834974	6.02858e-05	0.0030348
ENSG00000198727	MT-CYB	18140.3	0.638309	6.4118e-05	0.00316248
ENSG00000156650	KAT6B	172.776	-0.612955	6.53269e-05	0.00320253
ENSG00000125868	DSTN	256.566	0.612666	6.54033e-05	0.00320253
ENSG00000163635	ATXN7	273.568	-0.726451	6.61195e-05	0.00322705
ENSG00000124772	CPNE5	396.889	-0.844327	6.6817e-05	0.0032456
ENSG00000260007	AC107871.1	41.7071	-0.686706	6.84542e-05	0.00329783
ENSG00000159720	ATP6V0D1	1713.14	0.659442	7.06387e-05	0.00336826
ENSG00000155957	TMBIM4	455.69	0.657407	7.02644e-05	0.00336826
ENSG00000164236	ANKRD33B	56.4536	-0.711772	7.34289e-05	0.00343878
ENSG00000268734	AC245128.3	50.0403	1.04198	7.37778e-05	0.00343878
ENSG00000104738	MCM4	95.2721	-0.695054	7.47953e-05	0.00346886
ENSG00000251546	IGKV1D-39	788.288	-1.31922	7.70251e-05	0.00353149
ENSG00000227039	ITGB2-AS1	863.482	0.770948	7.8073e-05	0.00356763
ENSG00000259291	ZNF710-AS1	99.2533	0.667845	7.96159e-05	0.00362039
ENSG00000163938	GNL3	233.372	-0.61213	8.05645e-05	0.00365461
ENSG00000198189	HSD17B11	962.959	0.628292	8.22414e-05	0.00371261
ENSG00000143167	GPA33	143.246	-0.664303	8.58485e-05	0.0038279
ENSG00000175931	UBE2O	503.545	-0.998717	9.16881e-05	0.00400336
ENSG00000272779	AC245060.4	44.73	-0.692783	9.3947e-05	0.00407613
ENSG00000137970	RPL7P9	33.4935	-1.15231	9.40107e-05	0.00407613
ENSG00000152217	SETBP1	48.8192	-0.869791	9.45935e-05	0.00408602
ENSG00000133789	SWAP70	340.973	-0.682191	9.80814e-05	0.0041941
ENSG00000088325	TPX2	33.7185	-1.03794	0.000101174	0.00430658
ENSG00000180626	ZNF594	31.1965	-1.02763	0.000102256	0.00433287
ENSG00000219410	AC125494.1	91.2941	0.959542	0.000109422	0.00458164
ENSG00000060339	CCAR1	249.424	-0.580407	0.000110599	0.00461298
ENSG00000263020	AL662899.2	84.1189	0.940279	0.0001184	0.00485537
ENSG00000254709	IGLL5	612.589	-1.19378	0.000119921	0.00490308
ENSG00000108021	FAM208B	269.755	-0.5945	0.000136587	0.00548505
ENSG00000270149	AL591806.3	63.175	-1.34267	0.000136803	0.00548505
ENSG00000125780	TGM3	50.6891	1.08468	0.000137798	0.00551308
ENSG00000211937	IGHV2-5	104.522	-1.3091	0.000138423	0.00552623
ENSG00000124357	NAGK	1765.08	0.608348	0.000145145	0.00572562
ENSG00000259948	AC124068.1	130.625	0.970985	0.000145874	0.00572562
ENSG00000149503	INCENP	69.3852	-0.602511	0.0001532	0.00593819
ENSG00000279825	AC003957.1	87.9483	-0.930824	0.000154195	0.00593968
ENSG00000117399	CDC20	32.9604	-1.09557	0.000153712	0.00593968
ENSG00000196781	TLE1	102.89	-0.776458	0.000155981	0.00598735
ENSG00000198406	BZW1P2	30.5682	-1.28367	0.000156075	0.00598735
ENSG00000182487	NCF1B	1556.76	0.775426	0.000156559	0.00599362
ENSG00000088387	DOCK9	208.069	-0.596998	0.000158467	0.00604084
ENSG00000205307	SAP25	249.882	0.837796	0.00015911	0.00604165
ENSG00000119314	PTBP3	601.056	0.661441	0.000159974	0.00604978
ENSG00000227617	CERS6-AS1	68.0481	0.640971	0.000160298	0.00604978
ENSG00000211662	IGLV3-21	306.057	-1.27243	0.000160702	0.00605277
ENSG00000244437	IGKV3-15	510.409	-1.08484	0.000161152	0.00605748
ENSG00000147912	FBXO10	68.1453	-0.708457	0.000166125	0.00620689
ENSG00000146414	SHPRH	76.8382	-0.767186	0.000167916	0.00626123
ENSG00000211897	IGHG3	756.254	-1.20061	0.000170263	0.00632193
ENSG00000237649	KIFC1	27.5802	-0.924644	0.000172126	0.0063547
ENSG00000223509	AC135983.2	48.3726	-0.769606	0.000174173	0.0063908
ENSG00000005471	ABCB4	34.987	-0.933101	0.000175618	0.00640747
ENSG00000080603	SRCAP	831.388	-0.658994	0.000177056	0.00643475
ENSG00000089048	ESF1	35.9988	-0.773014	0.00017992	0.00650081
ENSG00000128438	TBC1D27P	46.8203	-0.849119	0.000180991	0.00652688
ENSG00000211651	IGLV1-44	388.684	-1.28581	0.000181545	0.00652904
ENSG00000101460	MAP1LC3A	81.1529	0.802541	0.000182639	0.0065483
ENSG00000164649	CDCA7L	235.618	-0.713874	0.000183816	0.00655568
ENSG00000231259	AC125232.1	58.5281	-0.973272	0.0001839	0.00655568
ENSG00000136573	BLK	563.816	-0.763264	0.000187341	0.00665294
ENSG00000211675	IGLC1	1505.26	-1.23677	0.000187986	0.00666142
ENSG00000225648	SBDSP1	33.3525	-0.637482	0.000188295	0.00666142
ENSG00000144426	NBEAL1	29.369	-0.909761	0.000189696	0.00668844
ENSG00000204519	ZNF551	80.9933	-0.612925	0.000195959	0.0068417
ENSG00000214331	AC009053.1	62.0696	-0.613777	0.000195636	0.0068417
ENSG00000241351	IGKV3-11	513.931	-1.09091	0.00019793	0.00688472
ENSG00000137575	SDCBP	2872.02	0.656051	0.000199337	0.00689506
ENSG00000282339	AC010507.2	275.914	0.949347	0.000199176	0.00689506
ENSG00000213462	ERV3-1	123.746	-0.816197	0.000200089	0.00690827
ENSG00000213689	TREX1	276.441	0.66711	0.000202489	0.00693973
ENSG00000211943	IGHV3-15	131.61	-1.19057	0.000203162	0.00694999
ENSG00000248919	ATP5MF-PTCD1	38.1628	-0.911767	0.000203797	0.00695895
ENSG00000138326	RPS24	1458.55	-0.981422	0.000209044	0.00709913
ENSG00000040199	PHLPP2	60.6136	-0.73943	0.000208727	0.00709913
ENSG00000139514	SLC7A1	134.443	-0.718999	0.000210228	0.00711343
ENSG00000170296	GABARAP	4127.92	0.610125	0.000211853	0.00715542
ENSG00000151849	CENPJ	30.0585	-0.582376	0.00021297	0.00718015
ENSG00000223350	IGLV9-49	33.0416	-1.20767	0.000214977	0.00722168
ENSG00000267228	AC012254.2	26.2072	-1.23251	0.000221482	0.00740761
ENSG00000259623	AC125257.1	43.2935	0.871898	0.000221385	0.00740761
ENSG00000102007	PLP2	991.487	0.583007	0.000224253	0.00747938
ENSG00000232940	HCG25	25.8194	0.885016	0.000225724	0.00751501
ENSG00000134909	ARHGAP32	52.8781	-0.743854	0.000234117	0.00772544
ENSG00000151612	ZNF827	72.3201	-0.68632	0.000236492	0.00779004
ENSG00000211653	IGLV1-40	315.98	-1.23409	0.000238699	0.00782128
ENSG00000223482	NUTM2A-AS1	143.523	-1.07568	0.0002415	0.00785781
ENSG00000180953	ST20	108.281	0.715818	0.000244498	0.00792768
ENSG00000166432	ZMAT1	115.807	-0.80653	0.000252192	0.00809271
ENSG00000117151	CTBS	252.535	0.65395	0.000254562	0.00814075
ENSG00000173825	TIGD3	141.921	0.817817	0.000254325	0.00814075
ENSG00000267317	AC027307.2	54.7604	0.661851	0.000257085	0.00820734
ENSG00000122188	LAX1	149.301	-0.695824	0.000264125	0.00837475
ENSG00000075275	CELSR1	65.4814	-0.771705	0.000266812	0.00843126
ENSG00000158691	ZSCAN12	47.1552	-0.661277	0.000281517	0.00874766
ENSG00000103995	CEP152	37.9075	-0.597502	0.000282422	0.0087612
ENSG00000133246	PRAM1	889.108	0.700463	0.000285541	0.00879937
ENSG00000160293	VAV2	223.321	-0.739678	0.000290528	0.00892357
ENSG00000279884	AC010894.5	31.6838	0.827085	0.000293509	0.00894645
ENSG00000188404	SELL	13160.8	0.595583	0.000296848	0.00902803
ENSG00000215252	GOLGA8B	705.967	-0.720332	0.000304823	0.00916475
ENSG00000205765	C5orf51	165.554	0.640894	0.000304629	0.00916475
ENSG00000211938	IGHV3-7	216.017	-1.21911	0.000307935	0.00921531
ENSG00000225101	OR52K3P	153.359	0.847331	0.00032344	0.00957176
ENSG00000267580	AC008738.3	26.1652	1.25314	0.000332992	0.00977686
ENSG00000023572	GLRX2	78.6124	0.637453	0.000342221	0.00998494
ENSG00000136147	PHF11	362.059	0.587524	0.000349791	0.0101691
ENSG00000117322	CR2	143.364	-0.893468	0.000351242	0.0101844
ENSG00000141854	MISP3	25.5404	0.72479	0.000352805	0.0102138
ENSG00000160318	CLDND2	26.1089	0.920484	0.000353695	0.0102208
ENSG00000234648	AL162151.2	69.1666	-1.2539	0.000359534	0.0102967
ENSG00000265206	AC004687.1	717.26	0.591121	0.000363278	0.0103721
ENSG00000083454	P2RX5	595.486	-0.668602	0.000368215	0.0104809
ENSG00000270550	IGHV3-30	330.411	-1.11833	0.000368065	0.0104809
ENSG00000112486	CCR6	162.016	-0.662921	0.000369052	0.0104887
ENSG00000187621	TCL6	106.327	-0.834746	0.000391842	0.0110522
ENSG00000114446	IFT57	87.2527	-0.624244	0.000400932	0.0112745
ENSG00000131747	TOP2A	34.3995	-1.06483	0.000400492	0.0112745
ENSG00000180229	HERC2P3	53.1935	-1.05121	0.000403119	0.0113019
ENSG00000124225	PMEPA1	84.5385	-0.82736	0.000414592	0.0114579
ENSG00000184068	SREBF2-AS1	32.6655	0.589489	0.000429859	0.0117857
ENSG00000241489	AC244197.3	64.7748	-1.08386	0.00043109	0.0118021
ENSG00000211660	IGLV2-23	302.422	-1.09795	0.000436628	0.0118554
ENSG00000186529	CYP4F3	880.95	0.707896	0.000435346	0.0118554
ENSG00000110446	SLC15A3	621.626	0.676265	0.000438793	0.0118908
ENSG00000171848	RRM2	83.4454	-0.99911	0.000440498	0.0119197
ENSG00000198690	FAN1	131.921	-0.595109	0.00044918	0.0121194
ENSG00000279753	AC011558.1	264.27	1.0131	0.000463424	0.0123606
ENSG00000110628	SLC22A18	195.296	0.75681	0.000462184	0.0123606
ENSG00000146070	PLA2G7	34.7694	0.865398	0.000471896	0.0124795
ENSG00000284526	AC015802.6	55.325	0.901877	0.000482042	0.0126938
ENSG00000135605	TEC	25.6141	-0.686643	0.000487329	0.0127609
ENSG00000167900	TK1	50.2889	-0.981114	0.000493368	0.0129009
ENSG00000204196	RPL12P16	38.0986	-1.02924	0.000516854	0.0134209
ENSG00000137265	IRF4	246.456	-0.701838	0.000518196	0.0134371
ENSG00000013573	DDX11	225.819	-0.85694	0.000527156	0.0135938
ENSG00000152894	PTPRK	29.6142	-0.892028	0.000530611	0.0136451
ENSG00000272821	U62317.2	127.659	0.769974	0.000532645	0.0136597
ENSG00000127831	VIL1	40.3739	0.951304	0.000534139	0.0136792
ENSG00000135862	LAMC1	50.3164	-0.856635	0.000544972	0.0138238
ENSG00000167513	CDT1	26.1296	-0.830775	0.000556727	0.0139887
ENSG00000251201	TMED7-TICAM2	33.258	-1.17208	0.000573842	0.014325
ENSG00000231475	IGHV4-31	29.3105	-1.19002	0.000577944	0.0143276
ENSG00000144354	CDCA7	30.1121	-0.819891	0.000580196	0.0143464
ENSG00000147408	CSGALNACT1	216.517	-0.62269	0.000604055	0.0147408
ENSG00000117411	B4GALT2	30.3807	-0.765217	0.000608078	0.0148196
ENSG00000125498	KIR2DL1	30.3431	0.97886	0.000609612	0.0148361
ENSG00000177105	RHOG	2662.7	0.592442	0.000621969	0.0150207
ENSG00000234389	AC007278.1	31.9247	-1.02859	0.00062463	0.0150655
ENSG00000179978	AC140134.1	79.7824	-1.03544	0.000631752	0.0151535
ENSG00000255730	AC011462.1	173.916	0.631164	0.000690775	0.0161389
ENSG00000151150	ANK3	51.7333	-0.627549	0.000707933	0.0164778
ENSG00000196565	HBG2	3852.04	-1.17757	0.000709746	0.0164809
ENSG00000206344	HCG27	466.503	0.714516	0.000739231	0.0169294
ENSG00000185305	ARL15	56.4045	0.700731	0.000743762	0.0169828
ENSG00000236901	MIR600HG	235.211	-0.701267	0.000747896	0.0170042
ENSG00000135631	RAB11FIP5	55.6474	0.656942	0.000747209	0.0170042
ENSG00000131669	NINJ1	1998.2	0.647602	0.000790031	0.0177248
ENSG00000211677	IGLC2	2647.64	-1.0331	0.000795942	0.0177771
ENSG00000239264	TXNDC5	1998.88	-1.06825	0.00079795	0.0177954
ENSG00000243004	AC005062.1	33.1512	-1.10588	0.000804777	0.0179262
ENSG00000211964	IGHV3-48	112.529	-1.14319	0.000805886	0.0179295
ENSG00000246451	AL049840.1	30.1377	-0.757215	0.000809935	0.0179553
ENSG00000182150	ERCC6L2	68.9419	-0.613372	0.000820489	0.0181246
ENSG00000144218	AFF3	164.464	-0.710559	0.000827359	0.018226
ENSG00000103381	CPPED1	2315.15	0.63177	0.000840389	0.0184115
ENSG00000185201	IFITM2	15403.3	0.710809	0.00084338	0.0184554
ENSG00000142089	IFITM3	3658.02	1.10715	0.000849369	0.0185212
ENSG00000276136	AC016957.2	36.7792	0.686474	0.000861241	0.0187363
ENSG00000068079	IFI35	462.195	0.754045	0.0008629	0.0187505
ENSG00000103196	CRISPLD2	513.185	0.775291	0.000873203	0.0189302
ENSG00000177455	CD19	436.843	-0.733975	0.000878381	0.019018
ENSG00000268471	MIR4453HG	35.3117	-0.595095	0.000879294	0.019018
ENSG00000211972	IGHV3-66	28.7382	-1.10092	0.000880708	0.0190266
ENSG00000125691	RPL23	1331.28	-0.875513	0.000883563	0.0190661
ENSG00000168026	TTC21A	57.3675	-0.636148	0.000892072	0.019161
ENSG00000163563	MNDA	8494.17	0.706642	0.000901142	0.019245
ENSG00000225342	AC079630.1	34.5647	0.653146	0.000908343	0.0192664
ENSG00000258017	AC011603.2	36.9613	1.01068	0.000921254	0.019518
ENSG00000224914	LINC00863	31.774	-0.603412	0.000924195	0.0195359
ENSG00000114450	GNB4	173.24	0.623215	0.000926507	0.0195626
ENSG00000225889	AC012368.1	378.904	0.770167	0.000944178	0.01983
ENSG00000267368	UPK3BL1	461.23	0.697859	0.000957415	0.0199442
ENSG00000224152	AC009506.1	85.4052	0.771543	0.000960125	0.019956
ENSG00000125650	PSPN	25.5775	0.602438	0.000968566	0.0201091
ENSG00000279649	AC020978.9	43.0605	-0.789946	0.00098035	0.020282
ENSG00000183666	GUSBP1	27.6672	-0.689111	0.000990281	0.0203774
ENSG00000138735	PDE5A	29.8826	0.849488	0.000992422	0.0203774
ENSG00000160117	ANKLE1	31.3257	-0.649188	0.0010033	0.0205105
ENSG00000238243	OR2W3	175.935	-1.16263	0.00100642	0.0205424
ENSG00000165209	STRBP	157.569	-0.604879	0.00101293	0.0205721
ENSG00000158156	XKR8	603.912	0.600236	0.00101249	0.0205721
ENSG00000177191	B3GNT8	330.656	0.724956	0.00101278	0.0205721
ENSG00000158825	CDA	748.525	0.705996	0.00101697	0.0206091
ENSG00000198176	TFDP1	445.365	-0.845174	0.00102041	0.0206339
ENSG00000064547	LPAR2	950.471	0.604023	0.00103707	0.0209028
ENSG00000189233	NUGGC	29.7455	-0.882063	0.00104063	0.020952
ENSG00000091490	SEL1L3	697.604	-0.662953	0.00105709	0.0211424
ENSG00000282572	AC215522.2	80.3135	-0.848645	0.00105864	0.0211424
ENSG00000151490	PTPRO	48.0484	-0.596948	0.0011038	0.0218101
ENSG00000211933	IGHV6-1	54.0205	-1.0589	0.00110939	0.0218642
ENSG00000155846	PPARGC1B	59.1195	-0.603756	0.00115341	0.0224035
ENSG00000128039	SRD5A3	47.2464	0.69685	0.00115272	0.0224035
ENSG00000168734	PKIG	122.345	-0.639427	0.00117104	0.0226482
ENSG00000281026	N4BP2L2-IT2	66.0968	0.645365	0.00117273	0.0226574
ENSG00000166145	SPINT1	135.158	0.609672	0.0011752	0.0226817
ENSG00000165417	GTF2A1	140.064	0.624302	0.00118928	0.0229297
ENSG00000268220	AC008040.5	82.6785	0.738295	0.00121121	0.0231609
ENSG00000243290	IGKV1-12	138.008	-0.986869	0.00121389	0.0231883
ENSG00000197182	MIRLET7BHG	40.0629	0.78862	0.00121733	0.0232303
ENSG00000257704	INAFM1	76.4611	0.677214	0.00123091	0.0234174
ENSG00000135870	RC3H1	323.195	0.599558	0.00123343	0.0234415
ENSG00000170476	MZB1	521.624	-0.978239	0.00123866	0.0234452
ENSG00000257379	AC023509.1	73.1562	-0.911582	0.00123647	0.0234452
ENSG00000015285	WAS	2434.26	0.59114	0.00123611	0.0234452
ENSG00000008394	MGST1	54.13	0.682582	0.00130055	0.0242232
ENSG00000100490	CDKL1	27.1573	-1.04171	0.00130473	0.0242526
ENSG00000128335	APOL2	1040.75	0.686994	0.0013131	0.0243597
ENSG00000132965	ALOX5AP	1816.37	0.640457	0.00132978	0.0245581
ENSG00000136819	C9orf78	2316.35	-1.09042	0.0013456	0.0247251
ENSG00000110987	BCL7A	146.795	-0.675242	0.00134606	0.0247251
ENSG00000118564	FBXL5	1427.1	0.643257	0.00135497	0.0248034
ENSG00000136536	MARCH7	721.847	0.61111	0.00135564	0.0248034
ENSG00000165115	KIF27	30.2171	-0.702139	0.00138214	0.0251648
ENSG00000172650	AGAP5	54.0543	-0.589086	0.00138694	0.0252028
ENSG00000135211	TMEM60	69.8038	0.675844	0.00138972	0.0252288
ENSG00000137601	NEK1	45.5459	-0.618599	0.00141448	0.0256283
ENSG00000132185	FCRLA	357.304	-0.702498	0.00144373	0.0259288
ENSG00000214029	ZNF891	33.3551	-0.626565	0.00145376	0.0259808
ENSG00000183508	TENT5C	1136.97	-1.1182	0.00147642	0.0261341
ENSG00000170832	USP32	621.866	-0.769274	0.00147233	0.0261341
ENSG00000250251	PKD1P6	78.6197	-0.595735	0.00148131	0.026153
ENSG00000259332	ST20-MTHFS	28.4542	-0.894643	0.00154645	0.0270469
ENSG00000196549	MME	1446.64	0.706349	0.00154795	0.0270478
ENSG00000275131	AC241952.1	100.082	-0.735262	0.00155503	0.0270995
ENSG00000241294	IGKV2-24	81.4098	-0.97464	0.00155527	0.0270995
ENSG00000211670	IGLV3-9	47.9842	-1.11224	0.00158899	0.0274307
ENSG00000211652	IGLV7-43	56.9472	-0.989439	0.00160225	0.0275322
ENSG00000158578	ALAS2	21175.6	-1.10281	0.00162276	0.0277438
ENSG00000073792	IGF2BP2	293.028	-1.11034	0.00162647	0.0277438
ENSG00000244398	AC116533.1	33.1652	-1.05497	0.00163407	0.0278225
ENSG00000175265	GOLGA8A	691.644	-0.643483	0.00165379	0.0280047
ENSG00000007968	E2F2	197.098	-0.891362	0.00167459	0.0282758
ENSG00000234797	RPS3AP6	44.622	-0.913895	0.00168391	0.0283603
ENSG00000127922	SEM1	59.3621	-0.662598	0.00174673	0.0290768
ENSG00000271741	AC114490.2	33.5551	-0.90186	0.00174878	0.029085
ENSG00000280063	AC012676.5	46.7431	-0.725277	0.00175162	0.0291036
ENSG00000196923	PDLIM7	969.471	0.680996	0.00176457	0.0291979
ENSG00000211666	IGLV2-14	1016.98	-1.04839	0.00179406	0.0294843
ENSG00000228672	PROB1	28.2439	-0.60822	0.00179651	0.0294843
ENSG00000119013	NDUFB3	69.1382	-0.729231	0.00182304	0.0297104
ENSG00000184307	ZDHHC23	38.4712	-0.584841	0.00186853	0.0302407
ENSG00000211598	IGKV4-1	651.139	-0.947205	0.00187682	0.0303219
ENSG00000130702	LAMA5	70.1138	-0.691973	0.00189517	0.0305389
ENSG00000167173	C15orf39	1875.65	0.622597	0.00189928	0.0305787
ENSG00000177989	ODF3B	342.941	0.784262	0.00190566	0.0306286
ENSG00000159023	EPB41	2714.02	-0.724172	0.00191948	0.0306811
ENSG00000171992	SYNPO	87.6992	-0.734128	0.00192528	0.0306969
ENSG00000107242	PIP5K1B	78.2444	-0.900934	0.0019373	0.030792
ENSG00000138639	ARHGAP24	79.9585	-0.596163	0.00195981	0.030965
ENSG00000173926	MARCH3	53.8876	-0.771691	0.00198348	0.0312331
ENSG00000285043	AC093512.2	56.1284	0.9132	0.00200148	0.0314105
ENSG00000236810	ELOA-AS1	27.6014	-0.586571	0.00201488	0.0314619
ENSG00000035720	STAP1	74.9429	-0.633591	0.00205561	0.0318491
ENSG00000186827	TNFRSF4	55.017	0.586142	0.00204931	0.0318491
ENSG00000123838	C4BPA	33.4391	1.05978	0.00204583	0.0318491
ENSG00000011590	ZBTB32	35.4591	-0.816133	0.00208017	0.0321848
ENSG00000137460	FHDC1	46.37	-0.988734	0.0020886	0.0322351
ENSG00000205056	LINC02397	64.7619	-0.78008	0.00209898	0.0322996
ENSG00000107611	CUBN	59.2471	-0.624836	0.00210159	0.0322996
ENSG00000211640	IGLV6-57	79.1247	-1.0718	0.00212071	0.0324352
ENSG00000284946	AC068831.7	33.853	-0.721082	0.00212249	0.0324358
ENSG00000060138	YBX3	7716.99	-1.08247	0.00212828	0.0324976
ENSG00000087253	LPCAT2	366.089	0.706109	0.00215429	0.0327874
ENSG00000105520	PLPPR2	873.13	0.630907	0.00215944	0.0328122
ENSG00000141401	IMPA2	450.238	0.586645	0.00217559	0.0330039
ENSG00000137462	TLR2	1183.43	0.648265	0.00218805	0.0330979
ENSG00000204482	LST1	2064.54	0.585491	0.00220777	0.0332154
ENSG00000052802	MSMO1	71.0959	0.62222	0.00220914	0.0332154
ENSG00000183250	LINC01547	44.8053	-0.671971	0.00222072	0.0333359
ENSG00000109475	RPL34	599.501	-0.9316	0.00224125	0.0335899
ENSG00000213553	RPLP0P6	42.6906	-0.862768	0.00230146	0.0341356
ENSG00000203644	AC083799.1	43.5517	0.858686	0.00231854	0.0342539
ENSG00000158481	CD1C	128.812	-0.621206	0.00239474	0.0350176
ENSG00000267576	AC011472.3	133.274	1.03909	0.00241031	0.0351351
ENSG00000196502	SULT1A1	730.631	0.778954	0.00242197	0.0351676
ENSG00000265681	RPL17	1769.85	-0.770741	0.00245929	0.0355434
ENSG00000228594	FNDC10	48.7783	0.595079	0.00250053	0.0359722
ENSG00000176890	TYMS	50.9064	-0.802001	0.00252649	0.0362337
ENSG00000134057	CCNB1	36.3381	-0.679776	0.00254437	0.0362966
ENSG00000112245	PTP4A1	113.478	0.740994	0.00257585	0.0365759
ENSG00000237973	MTCO1P12	466.583	0.746356	0.00263452	0.0369865
ENSG00000139842	CUL4A	544.193	-0.598538	0.00263757	0.0370014
ENSG00000240382	IGKV1-17	164.965	-1.03984	0.00265513	0.0372198
ENSG00000260121	AC138028.4	65.2825	-0.671656	0.00272032	0.0379056
ENSG00000104343	UBE2W	200.611	0.661602	0.00273485	0.0379753
ENSG00000169891	REPS2	209.099	0.598203	0.00274601	0.0380644
ENSG00000275764	AC092747.4	34.0559	0.678894	0.0027452	0.0380644
ENSG00000262319	AC007952.6	43.0673	-0.98392	0.00278761	0.0383841
ENSG00000179611	DGKZP1	26.8004	-0.732365	0.00282166	0.0387102
ENSG00000239920	AC104389.4	32.7969	-1.0293	0.0028342	0.0388536
ENSG00000183386	FHL3	358.016	0.613513	0.0028401	0.0389058
ENSG00000072401	UBE2D1	292.995	0.698591	0.00284729	0.0389756
ENSG00000165178	NCF1C	2513.24	0.710136	0.00287192	0.0392265
ENSG00000196517	SLC6A9	29.2353	-1.05271	0.00288857	0.0393673
ENSG00000240671	IGKV1-8	40.3945	-0.875167	0.00291485	0.0396212
ENSG00000280287	AC131212.3	25.0671	-0.634399	0.00293001	0.0397288
ENSG00000211899	IGHM	14974.6	-0.823063	0.00297138	0.0400857
ENSG00000274272	AC069281.2	735.452	0.590869	0.00299445	0.0402803
ENSG00000224831	TMEM183B	30.3251	-0.935349	0.00301471	0.0404361
ENSG00000167768	KRT1	479.562	-1.04393	0.00308403	0.0409243
ENSG00000159339	PADI4	982.863	0.670532	0.00313835	0.0413216
ENSG00000166128	RAB8B	499.15	0.595241	0.00317324	0.0415755
ENSG00000149557	FEZ1	26.201	0.764319	0.00320706	0.0419141
ENSG00000284931	AC104389.5	8431.82	-1.0141	0.00324346	0.0421401
ENSG00000141574	SECTM1	2034.62	0.808997	0.00329677	0.0424482
ENSG00000204323	SMIM5	140.232	-0.995664	0.00336026	0.0430366
ENSG00000162722	TRIM58	384.799	-1.03433	0.00337427	0.0431185
ENSG00000161970	RPL26	1284.67	-0.878969	0.00344414	0.0437117
ENSG00000244198	AC004889.1	157.498	-0.605619	0.00347728	0.0438438
ENSG00000164849	GPR146	178.478	-0.994969	0.00349508	0.0439691
ENSG00000235552	RPL6P27	27.1272	-0.814145	0.00350474	0.0440313
ENSG00000071082	RPL31	1120.75	-0.873108	0.00351511	0.0441318
ENSG00000009694	TENM1	40.2819	-0.814693	0.00363943	0.0451365
ENSG00000135114	OASL	418.819	0.847464	0.00363912	0.0451365
ENSG00000004468	CD38	322.337	-0.761396	0.00367268	0.0453325
ENSG00000281376	ABALON	55.9332	-1.02492	0.00369315	0.0454489
ENSG00000184226	PCDH9	43.2788	-0.870322	0.00371451	0.0456214
ENSG00000011028	MRC2	107.138	-0.988324	0.00374938	0.0457212
ENSG00000198736	MSRB1	2671.05	0.639054	0.00374961	0.0457212
ENSG00000240505	TNFRSF13B	50.2392	-0.762185	0.00377405	0.0458095
ENSG00000150779	TIMM8B	61.2032	-0.674023	0.00391745	0.0469993
ENSG00000163191	S100A11	5633.7	0.591839	0.00392728	0.0470566
ENSG00000268758	ADGRE4P	113.25	-0.722475	0.0039813	0.0474459
ENSG00000187912	CLEC17A	122.84	-0.668777	0.00402159	0.0474901
ENSG00000280407	AC132872.4	36.4019	-0.603259	0.00401956	0.0474901
ENSG00000167377	ZNF23	62.8868	-0.703831	0.00404021	0.0475841
ENSG00000029534	ANK1	337.582	-0.986783	0.00405214	0.0476644
ENSG00000143416	SELENBP1	1711.47	-1.01202	0.00410774	0.0480758
ENSG00000154122	ANKH	739.393	-0.844421	0.00411996	0.0481282
ENSG00000168081	PNOC	77.5315	-0.647336	0.00423785	0.0491054
ENSG00000008516	MMP25	5637.54	0.754028	0.00425465	0.0492082
ENSG00000235568	NFAM1	4290.19	0.582582	0.00426532	0.04924
ENSG00000279278	AC245060.6	133.727	-0.599204	0.00429453	0.0494853
ENSG00000121104	FAM117A	1229.4	-0.752959	0.00432608	0.0497259

## Sheet: RT-qPCR
Dataset of 13 miRNAs with the p-value and the corresponding adjusted p-value after Benjamini–Hochberg correction
Target	log2FoldChange	p-value	Adjusted p-value
miR-652-3p	0.955939	0.00284183	0.0183111
miR-148b	-0.977547	0.00285481	0.0183111
miR-942-5p	1.29942	0.00422563	0.0183111
let-7b-5p	1.49735	0.0198515	0.0645174
miR-181a-5p	1.01275	0.0282201	0.0733722
miR-320a	1.06673	0.0402345	0.0871747
miR-125a-5p	0.967056	0.0984615	0.182857
let-7a-5p	-0.942265	0.294838	0.479112
miR-185-5p	0.216744	0.447261	0.646044
miR-99b-5p	-0.338875	0.512605	0.666386
miR-221-3p	0.209809	0.605361	0.684032
miR-25-3p	0.126415	0.631414	0.684032
miR-182-5p	0.154922	0.746393	0.746393
