# Supplementary material for: Integrated Analysis of microRNA and mRNA Expression Profiles: An Attempt to Disentangle the Complex Interaction Network in Attention Deficit Hyperactivity Disorder
Source: Brain Sci. 2019 Oct 22;9(10):288. doi: 10.3390/brainsci9100288 (PMC6826944; doi:10.3390/brainsci9100288)
Supplement: Supplementary file 1 [file brainsci-09-00288-s001.zip › Table_S3.xlsx]

## Sheet: GO_BP
Category	Term	Count	%	PValue	Adjusted p-value	Genes
GOTERM_BP_DIRECT	GO:0006958~complement activation, classical pathway	38	0.0735664	1.83209e-37	2.63087e-34	IGLV1-40, IGHG1, IGHG3, IGLV1-44, IGHV3-48, IGKV1-17, IGLV1-47, IGHV2-5, IGHM, IGHV1-46, IGLV3-19, IGLV2-23, IGHV3-23, IGLV6-57, IGKV2-30, IGKV1D-39, IGLL5, IGKV3-15, CR2, IGHV3-53, C4BPA, IGLV3-1, IGLV2-11, IGHV3-11, IGHV3-30, IGKV1-5, IGHV3-7, IGHV4-39, IGLV2-14, IGLV7-43, IGKV4-1, IGKV3-20, IGLV3-25, IGLC2, IGLC1, IGHV4-59, IGLV3-21, IGHV4-34
GOTERM_BP_DIRECT	GO:0038096~Fc-gamma receptor signaling pathway involved in phagocytosis	37	0.0716305	1.64908e-31	7.89359e-29	IGLV1-40, IGHG1, IGHG3, IGLV1-44, IGHV3-48, IGKV1-17, IGLV1-47, IGHV2-5, ARPC5, IGHV1-46, IGLV3-19, IGLV2-23, IGHV3-23, IGLV6-57, IGKV2-30, IGKV1D-39, IGKV3-15, IGHV3-53, VAV2, WAS, IGLV3-1, IGLV2-11, IGHV3-11, IGHV3-30, IGKV1-5, IGHV3-7, IGHV4-39, IGLV2-14, IGLV7-43, IGKV4-1, IGKV3-20, IGLV3-25, IGLC2, IGLC1, IGHV4-59, IGLV3-21, IGHV4-34
GOTERM_BP_DIRECT	GO:0050776~regulation of immune response	37	0.0716305	6.70602e-26	2.40746e-23	IGLV1-40, IGLV1-44, IGHV3-48, IGKV1-17, IGLV1-47, FKBP1A, IGHV2-5, IGHV1-46, IGLV3-19, IGLV2-23, IGHV3-23, IGLV6-57, IGKV2-30, IGKV1D-39, IGKV3-15, SELL, CD1C, IGHV3-53, IGLV3-1, IGLV2-11, IGHV3-11, IGHV3-30, IGKV1-5, IGHV3-7, IGHV4-39, CD19, IGLV2-14, IGLV7-43, IGKV4-1, KIR2DL1, IGKV3-20, IGLV3-25, IGLC2, IGLC1, IGHV4-59, IGLV3-21, IGHV4-34
GOTERM_BP_DIRECT	GO:0038095~Fc-epsilon receptor signaling pathway	35	0.0677585	1.17733e-23	3.38129e-21	IGLV1-40, IGLV1-44, IGHV3-48, IGKV1-17, IGLV1-47, IGHV2-5, IGHV1-46, IGLV3-19, IGLV2-23, IGHV3-23, IGLV6-57, IGKV2-30, IGKV1D-39, UBE2D1, IGKV3-15, TEC, IGHV3-53, VAV2, IGLV3-1, IGLV2-11, IGHV3-11, IGHV3-30, IGKV1-5, IGHV3-7, IGHV4-39, IGLV2-14, IGLV7-43, IGKV4-1, IGKV3-20, IGLV3-25, IGLC2, IGLC1, IGHV4-59, IGLV3-21, IGHV4-34
GOTERM_BP_DIRECT	GO:0006898~receptor-mediated endocytosis	34	0.0658226	6.25491e-22	1.49701e-19	IGLV1-40, IGLV1-44, PDLIM7, IGHV3-48, IGKV1-17, IGLV1-47, IGHV2-5, IGHV1-46, IGLV3-19, IGLV2-23, IGHV3-23, IGLV6-57, IGKV2-30, IGKV1D-39, IGKV3-15, CUBN, IGHV3-53, IGLV3-1, IGLV2-11, IGHV3-11, IGHV3-30, IGKV1-5, IGHV3-7, IGHV4-39, IGLV2-14, IGLV7-43, IGKV4-1, IGKV3-20, IGLV3-25, IGLC2, IGLC1, IGHV4-59, IGLV3-21, IGHV4-34
GOTERM_BP_DIRECT	GO:0006955~immune response	44	0.0851822	1.17932e-18	2.4193e-16	IGLV1-40, LST1, IGLV1-44, IFITM2, IGHV3-48, IGKV1-17, IFITM3, IGLV1-47, TLR2, IGHV2-5, TNFRSF4, IGHV1-46, IGLV3-19, IGLV2-23, IGHV3-23, IGLV6-57, IGKV2-30, IGKV1D-39, IGKV3-15, SECTM1, CR2, IGHV3-53, WAS, IGLV3-1, IGLV2-11, TNFRSF10A, IGHV3-11, IGHV3-30, IGKV1-5, IGHV3-7, IGHV4-39, CCR6, TENM1, LAX1, IGLV2-14, IGLV7-43, IGKV4-1, KIR2DL1, IGKV3-20, IGLV3-25, IGLC1, IGHV4-59, IGLV3-21, IGHV4-34
GOTERM_BP_DIRECT	GO:0050853~B cell receptor signaling pathway	13	0.0251675	6.05261e-10	1.08644e-07	IGHG1, CD38, IGHG3, CD19, BLK, IGHV3-23, MNDA, NFAM1, IGLC2, IGHM, IGLL5, IGLC1, TEC
GOTERM_BP_DIRECT	GO:0006508~proteolysis	35	0.0677585	6.21415e-10	9.91503e-08	IGLV1-40, IGHG1, IGHG3, IGLV1-44, IGHV3-48, IGKV1-17, IGLV1-47, MME, IGHV2-5, MMP25, IGLV3-19, IGLV2-23, IGHV3-23, IGLV6-57, IGKV2-30, IGKV1D-39, IGKV3-15, IGHV3-53, IGLV3-1, IGLV2-11, IGHV3-11, IGHV3-30, IGKV1-5, IGHV3-7, IGHV4-39, IGLV2-14, IGLV7-43, IGKV4-1, IGKV3-20, IGLV3-25, IGLC2, IGLC1, IGHV4-59, IGLV3-21, IGHV4-34
GOTERM_BP_DIRECT	GO:0050871~positive regulation of B cell activation	7	0.0135517	1.05998e-05	0.00152098	IGHG1, IGHG3, IGHV3-23, IGLC2, IGHM, IGLL5, IGLC1
GOTERM_BP_DIRECT	GO:0006910~phagocytosis, recognition	7	0.0135517	1.67641e-05	0.0021861	IGHG1, IGHG3, IGHV3-23, IGLC2, IGHM, IGLL5, IGLC1
GOTERM_BP_DIRECT	GO:0006461~protein complex assembly	8	0.0154877	0.00918644	0.639202	CCNB1, REPS2, KMT2A, VIL1, VAMP3, LAMC1, WAS, MDN1
GOTERM_BP_DIRECT	GO:0030042~actin filament depolymerization	3	0.00580788	0.0104988	0.661275	VIL1, MICAL3, DSTN
GOTERM_BP_DIRECT	GO:0030183~B cell differentiation	6	0.0116158	0.010651	0.641247	CR2, EP300, NFAM1, RBPJ, TCF3, BLNK
GOTERM_BP_DIRECT	GO:0042787~protein ubiquitination involved in ubiquitin-dependent protein catabolic process	9	0.0174236	0.0125775	0.678895	CCNB1, TAF1, UHRF1, CUL4A, HECTD4, CDC20, HERC2, UBE2D1, FBXO10
GOTERM_BP_DIRECT	GO:0042127~regulation of cell proliferation	10	0.0193596	0.0129978	0.668831	TNFRSF10A, CDCA7, TIMELESS, LAMA5, BLK, MZB1, S100A11, TNFRSF4, TEC, GNL3
GOTERM_BP_DIRECT	GO:0006268~DNA unwinding involved in DNA replication	3	0.00580788	0.0164293	0.733287	MCM2, MCM4, TOP2A
GOTERM_BP_DIRECT	GO:0043001~Golgi to plasma membrane protein transport	4	0.00774383	0.0166658	0.719224	MACF1, ANK3, SPTBN1, VAMP3
GOTERM_BP_DIRECT	GO:0032233~positive regulation of actin filament bundle assembly	3	0.00580788	0.0198152	0.762364	SWAP70, VIL1, SYNPO
GOTERM_BP_DIRECT	GO:0030889~negative regulation of B cell proliferation	3	0.00580788	0.031508	0.887996	TNFRSF13B, MNDA, RC3H1
GOTERM_BP_DIRECT	GO:0006691~leukotriene metabolic process	3	0.00580788	0.0358787	0.907906	ALOX5AP, TLR2, CYP4F3
GOTERM_BP_DIRECT	GO:0071709~membrane assembly	2	0.00387192	0.03997	0.921665	ANK3, SPTBN1
GOTERM_BP_DIRECT	GO:1904976~cellular response to bleomycin	2	0.00387192	0.03997	0.921665	TIMELESS, DDX11
GOTERM_BP_DIRECT	GO:0060337~type I interferon signaling pathway	5	0.00967979	0.040268	0.914499	OASL, IFITM2, IFITM3, IRF4, IFI35
GOTERM_BP_DIRECT	GO:0006614~SRP-dependent cotranslational protein targeting to membrane	6	0.0116158	0.04169	0.913362	RPL17, RPL23, RPL31, RPL34, RPL26, RPS24
GOTERM_BP_DIRECT	GO:0045087~innate immune response	15	0.0290394	0.0545106	0.954762	IGHG1, IGHG3, CR2, BLK, TLR2, MSRB1, C4BPA, PADI4, IGHM, IGHV3-23, IGLC2, IGLL5, IGLC1, TEC, TMED7-TICAM2
GOTERM_BP_DIRECT	GO:0051056~regulation of small GTPase mediated signal transduction	7	0.0135517	0.0545301	0.949322	ARHGAP32, TRIO, SIPA1L3, ARHGAP24, VAV2, RHOG, NET1
GOTERM_BP_DIRECT	GO:0042098~T cell proliferation	3	0.00580788	0.0554391	0.94634	FKBP1A, TNFRSF4, RC3H1
GOTERM_BP_DIRECT	GO:0042246~tissue regeneration	3	0.00580788	0.0554391	0.94634	CCNB1, NINJ1, TEC
GOTERM_BP_DIRECT	GO:0000082~G1/S transition of mitotic cell cycle	6	0.0116158	0.0556989	0.941448	TYMS, CUL4A, RRM2, MCM2, MCM4, CDT1
GOTERM_BP_DIRECT	GO:0006413~translational initiation	7	0.0135517	0.0594623	0.946837	RPL17, EIF4E3, RPL23, RPL31, RPL34, RPL26, RPS24
GOTERM_BP_DIRECT	GO:0006974~cellular response to DNA damage stimulus	9	0.0174236	0.0600865	0.943329	TAF1, SHPRH, TIMELESS, DDX11, CUL4A, CHD2, MNDA, HERC2, TOP2A
GOTERM_BP_DIRECT	GO:0051568~histone H3-K4 methylation	3	0.00580788	0.0607984	0.940083	KMT2A, KMT2C, ASH1L
GOTERM_BP_DIRECT	GO:0045454~cell redox homeostasis	5	0.00967979	0.0702684	0.958017	ERO1A, TXNDC5, QSOX2, SCO2, GLRX2
GOTERM_BP_DIRECT	GO:0042742~defense response to bacterium	7	0.0135517	0.0738752	0.960891	IGHG1, IGHG3, IGHV3-23, RBPJ, IGLC2, IGLL5, IGLC1
GOTERM_BP_DIRECT	GO:0019083~viral transcription	6	0.0116158	0.0765862	0.961958	RPL17, RPL23, RPL31, RPL34, RPL26, RPS24
GOTERM_BP_DIRECT	GO:0000083~regulation of transcription involved in G1/S transition of mitotic cell cycle	3	0.00580788	0.0778532	0.960562	TYMS, RRM2, CDT1
GOTERM_BP_DIRECT	GO:0051439~regulation of ubiquitin-protein ligase activity involved in mitotic cell cycle	3	0.00580788	0.0778532	0.960562	CCNB1, CDC20, UBE2D1
GOTERM_BP_DIRECT	GO:0006355~regulation of transcription, DNA-templated	39	0.0755024	0.0891563	0.973332	E2F2, ZNF81, PRR13, KMT2C, YBX3, ZNF827, PAX5, ZNF154, SAP25, GLRX2, PNN, ESF1, ZNF304, CHD7, CDCA7, GTF2A1, CHD2, TCF3, CCAR1, ZNF594, AFF3, TLE1, PHF11, PADI4, PPARGC1B, ZNF23, ZNF891, ZNF787, ZNF236, EP300, IFT57, ZNF417, MNDA, HIVEP2, ZNF318, CDCA7L, ZNF551, KAT6B, ZSCAN12
GOTERM_BP_DIRECT	GO:0002181~cytoplasmic translation	3	0.00580788	0.089951	0.971616	RPL31, RPL26, RPLP0P6
GOTERM_BP_DIRECT	GO:0000184~nuclear-transcribed mRNA catabolic process, nonsense-mediated decay	6	0.0116158	0.0933959	0.972954	RPL17, RPL23, RPL31, RPL34, RPL26, RPS24
GOTERM_BP_DIRECT	GO:0006259~DNA metabolic process	3	0.00580788	0.0961941	0.973509	MKI67, TREX1, TK1
GOTERM_BP_DIRECT	GO:0072661~protein targeting to plasma membrane	3	0.00580788	0.0961941	0.973509	ANK1, ANK3, SPTBN1
GOTERM_BP_DIRECT	GO:0030041~actin filament polymerization	3	0.00580788	0.0961941	0.973509	VIL1, MSRB1, WAS
GOTERM_BP_DIRECT	GO:0071897~DNA biosynthetic process	3	0.00580788	0.0961941	0.973509	TYMS, CENPF, TK1
GOTERM_BP_DIRECT	GO:0006997~nucleus organization	3	0.00580788	0.0961941	0.973509	SYNE1, ATXN7, H3F3A
GOTERM_BP_DIRECT	GO:0009157~deoxyribonucleoside monophosphate biosynthetic process	2	0.00387192	0.0969578	0.9719	TYMS, TK1

## Sheet: GO_MF
Category	Term	Count	%	PValue	Adjusted p-value	Genes
GOTERM_MF_DIRECT	GO:0003823~antigen binding	36	0.0696945	5.43238e-34	2.72705e-31	IGLV1-40, IGHG1, IGHG3, IGLV1-44, IGHV3-48, IGKV1-17, IGLV1-47, IGHV2-5, IGHM, IGHV1-46, IGLV3-19, IGLV2-23, IGHV3-23, IGLV6-57, IGKV2-30, IGKV1D-39, IGLL5, IGKV3-15, IGHV3-53, IGLV3-1, IGLV2-11, IGHV3-11, IGHV3-30, IGKV1-5, IGHV3-7, IGHV4-39, IGLV2-14, IGLV7-43, IGKV4-1, IGKV3-20, IGLV3-25, IGLC2, IGLC1, IGHV4-59, IGLV3-21, IGHV4-34
GOTERM_MF_DIRECT	GO:0004252~serine-type endopeptidase activity	34	0.0658226	8.88611e-18	2.23041e-15	IGLV1-40, IGHG1, IGHG3, IGLV1-44, IGHV3-48, IGKV1-17, IGLV1-47, IGHV2-5, IGHV1-46, IGLV3-19, IGLV2-23, IGHV3-23, IGLV6-57, IGKV2-30, IGKV1D-39, IGKV3-15, IGHV3-53, IGLV3-1, IGLV2-11, IGHV3-11, IGHV3-30, IGKV1-5, IGHV3-7, IGHV4-39, IGLV2-14, IGLV7-43, IGKV4-1, IGKV3-20, IGLV3-25, IGLC2, IGLC1, IGHV4-59, IGLV3-21, IGHV4-34
GOTERM_MF_DIRECT	GO:0034987~immunoglobulin receptor binding	7	0.0135517	9.77937e-06	0.00163508	IGHG1, IGHG3, IGHV3-23, IGLC2, IGHM, IGLL5, IGLC1
GOTERM_MF_DIRECT	GO:0003677~DNA binding	49	0.094862	0.00629608	0.547359	IER2, ZMAT1, E2F2, ZBTB32, ERCC6L2, ZNF81, YBX3, ZNF827, PAX5, CDT1, PNN, DDX11, GTF2A1, TIGD3, TOP2A, ZNF594, TAF4B, MCM2, MCM4, ZNF891, ZNF787, ZNF236, EP300, ASH1L, MNDA, ATXN1L, SRCAP, KMT2A, KMT2C, ZBTB16, FAN1, CHD2, STRBP, CHD6, TCF3, TFDP1, CR2, SHPRH, MKI67, SWAP70, SETBP1, ZNF23, OASL, ZNF417, IFT57, HIVEP2, H3F3A, RBPJ, KAT6B
GOTERM_MF_DIRECT	GO:0005543~phospholipid binding	7	0.0135517	0.00736812	0.524077	STAP1, MAP1LC3A, PLA2G7, SPTBN1, NBEAL1, TMED7-TICAM2, TEC
GOTERM_MF_DIRECT	GO:0003756~protein disulfide isomerase activity	4	0.00774383	0.00909089	0.534239	ERO1A, TXNDC5, QSOX2, GLRX2
GOTERM_MF_DIRECT	GO:0008134~transcription factor binding	13	0.0251675	0.0118924	0.575978	TNFRSF10A, E2F2, TAF1, EP300, GTF2A1, CENPF, TLE1, IRF4, RBPJ, KAT6B, TCF3, PPARGC1B, TFDP1
GOTERM_MF_DIRECT	GO:0005068~transmembrane receptor protein tyrosine kinase adaptor activity	3	0.00580788	0.0159939	0.63641	STAP1, IRS1, BLNK
GOTERM_MF_DIRECT	GO:0035091~phosphatidylinositol binding	6	0.0116158	0.0272922	0.786358	ARHGAP32, SNX29, SNX25, NCF1C, NCF1B, ITPR1
GOTERM_MF_DIRECT	GO:0008093~cytoskeletal adaptor activity	3	0.00580788	0.0394386	0.867334	ANK1, ANK3, SDCBP
GOTERM_MF_DIRECT	GO:0016746~transferase activity, transferring acyl groups	4	0.00774383	0.0421617	0.859963	EP300, KMT2C, TGM3, LPCAT2
GOTERM_MF_DIRECT	GO:0042800~histone methyltransferase activity (H3-K4 specific)	3	0.00580788	0.0489978	0.877747	KMT2A, KMT2C, ASH1L
GOTERM_MF_DIRECT	GO:1990841~promoter-specific chromatin binding	3	0.00580788	0.0592956	0.905619	ZNF304, CHD7, COMMD3-BMI1
GOTERM_MF_DIRECT	GO:0004872~receptor activity	9	0.0174236	0.0691205	0.923333	TNFRSF10A, CCR6, CUBN, LRRN2, TNFRSF13B, KRT1, TLR2, GPA33, KIR2DL1
GOTERM_MF_DIRECT	GO:0004402~histone acetyltransferase activity	4	0.00774383	0.0701614	0.912359	TAF1, EP300, KAT6B, SRCAP
GOTERM_MF_DIRECT	GO:0005085~guanyl-nucleotide exchange factor activity	6	0.0116158	0.0868213	0.942132	RASGRP3, DOCK9, TRIO, HERC2, VAV2, NET1
GOTERM_MF_DIRECT	GO:0004386~helicase activity	5	0.00967979	0.0895122	0.937282	CHD7, SHPRH, DDX11, CHD2, SRCAP
GOTERM_MF_DIRECT	GO:0030507~spectrin binding	3	0.00580788	0.0939166	0.936105	ANK1, EPB41, ANK3
GOTERM_MF_DIRECT	GO:0042803~protein homodimerization activity	21	0.0406551	0.0945654	0.927536	IMPA2, CR2, CUBN, KMT2A, VIL1, S100A11, TREX1, CENPF, FKBP1A, ZBTB16, ST20, PTPRO, TYMS, SYNE1, TIMELESS, TENM1, CDA, SDCBP, TOP2A, TCF3, MGST1

## Sheet: GO_CC
Category	Term	Count	%	PValue	Adjusted p-value	Genes
GOTERM_CC_DIRECT	GO:0072562~blood microparticle	20	0.0387192	1.71633e-10	5.54375e-08	IGHG1, IGHG3, IGKV1-17, IGLV1-47, C4BPA, IGHM, IGKV1-5, IGHV3-23, IGKV2-30, KRT1, IGKV4-1, SDCBP, IGKV3-20, IGLV3-25, HBG2, IGLC2, IGLC1, IGLL5, IGKV3-15, IGLV3-21
GOTERM_CC_DIRECT	GO:0005886~plasma membrane	116	0.224571	2.48897e-05	0.00401166	IGLV1-40, SLC22A18, IGLV1-44, IGLV1-47, TLR2, LPAR2, IGHM, PNN, ANK1, ANK3, IGLV6-57, GNG5, NET1, PTPRO, IRS1, IGHV3-11, CD38, IGKV1-5, CCR6, IGLV7-43, SDCBP, IGKV4-1, KIR2DL1, VAMP3, IGLV3-25, IGHV4-59, IGLV3-21, GPR146, IFITM2, IFITM3, MME, IGLV3-19, MACF1, IGHV3-23, BLNK, RAB8B, MSMO1, CUBN, EPB41, TNFRSF13B, LIN7C, CELSR1, VAV2, ANKH, ABCB4, P2RX5, IGHV3-30, EPHA4, LAMP2, SLC7A1, IGHV3-48, IG…
GOTERM_CC_DIRECT	GO:0070062~extracellular exosome	86	0.166492	2.64825e-05	0.00284726	IGHG1, S100A4, IGHG3, KIF27, IGKV1-17, IGLV1-47, SELENBP1, IGHM, TTN, DSTN, DDX11, ARL15, IGLV6-57, IGKV2-30, ATP6V0D1, GNG5, IGLL5, CTBS, RHOG, VIL1, SPINT1, WAS, PTPRO, IGLV2-11, GNAL, CD38, IGKV1-5, CDKL1, IGLV2-14, TXNDC5, CARMIL1, EEF1A1P5, ASH1L, MNDA, GPA33, SDCBP, ERV3-1, GNB4, IGLV3-25, LAMC1, IGHV4-59, IGLV3-21, TMED7-TICAM2, NDUFB3, MOB1A, IFITM3, MME, FKBP1A, ARPC5, ITM2B, NAGK, B3GNT…
GOTERM_CC_DIRECT	GO:0042571~immunoglobulin complex, circulating	6	0.0116158	2.70812e-05	0.00218444	IGHG1, IGHG3, IGHV3-23, IGLC2, IGLL5, IGLC1
GOTERM_CC_DIRECT	GO:0005576~extracellular region	53	0.102606	0.000282921	0.0181132	IGHG1, IGLV1-40, IGHG3, IGLV1-44, IGHV3-48, IGKV1-17, IGLV1-47, IGKV1-12, TTN, IGHV1-46, IGLV2-23, IGLV6-57, IGKV2-30, IGKV1D-39, IGHV3-53, SPINT1, IGLV2-11, IGHV3-11, IGKV1-5, IGLV2-14, IGLV7-43, PLA2G7, IGKV4-1, LAMC1, IGLV3-25, IGHV4-59, IGLV3-21, HSD17B11, IGHV2-5, ITM2B, IGLV3-19, PRRG4, CRISPLD2, IGHV3-23, CDA, IGKV3-15, MZB1, C4BPA, IGLV3-1, APOL2, PSPN, IGHV3-30, IGHV3-7, IGHV4-39, PNOC, …
GOTERM_CC_DIRECT	GO:0014731~spectrin-associated cytoskeleton	4	0.00774383	0.000397672	0.0211846	ANK1, EPB41, ANK3, SPTBN1
GOTERM_CC_DIRECT	GO:0022625~cytosolic large ribosomal subunit	6	0.0116158	0.0110403	0.400861	RPL17, RPL23, RPL31, RPL34, RPL26, RPLP0P6
GOTERM_CC_DIRECT	GO:0009897~external side of plasma membrane	10	0.0193596	0.0257962	0.651874	IGHG1, IGHG3, CD19, SELL, TNFRSF13B, IGHV3-23, IGLC2, IGHM, IGLL5, IGLC1
GOTERM_CC_DIRECT	GO:0030670~phagocytic vesicle membrane	5	0.00967979	0.0291127	0.653659	LAMP2, ATP6V0E1, RAB8B, TLR2, ATP6V0D1
GOTERM_CC_DIRECT	GO:0030018~Z disc	7	0.0135517	0.029727	0.622711	ANK1, ANK3, MYZAP, FHL3, FKBP1A, TTN, SYNPO
GOTERM_CC_DIRECT	GO:0010008~endosome membrane	9	0.0174236	0.0306261	0.598824	ATP6V0E1, ARHGAP32, CUBN, SNX25, CD1C, ATP6V0D1, ITM2B, PMEPA1, TMED7-TICAM2
GOTERM_CC_DIRECT	GO:0043260~laminin-11 complex	2	0.00387192	0.0581027	0.800353	LAMA5, LAMC1
GOTERM_CC_DIRECT	GO:0043259~laminin-10 complex	2	0.00387192	0.0581027	0.800353	LAMA5, LAMC1
GOTERM_CC_DIRECT	GO:0000922~spindle pole	6	0.0116158	0.0650393	0.811926	CCNB1, DDX11, SPAG5, TPX2, CENPF, CDC20
GOTERM_CC_DIRECT	GO:0005856~cytoskeleton	13	0.0251675	0.0655844	0.790917	SYNE1, ANK1, MACF1, EPB41, TENM1, SWAP70, MICAL3, KRT1, SDCBP, OSBPL10, IGF2BP2, ARHGAP24, TEC
GOTERM_CC_DIRECT	GO:0043679~axon terminus	4	0.00774383	0.0689397	0.785223	EPHA4, PNOC, FKBP1A, ATP6V0D1
GOTERM_CC_DIRECT	GO:0031430~M band	3	0.00580788	0.0749901	0.792709	ANK1, SPTBN1, TTN
GOTERM_CC_DIRECT	GO:0031901~early endosome membrane	6	0.0116158	0.0801371	0.795479	EPHA4, RAB11FIP5, MMGT1, PMEPA1, TMED7-TICAM2, MARCH3
GOTERM_CC_DIRECT	GO:0005730~nucleolus	24	0.046463	0.0851762	0.797595	TAF1, MKI67, TAF4B, TLE1, SELENBP1, ZBTB16, ITPR1, ESF1, TYMS, OASL, CHD7, TIMELESS, DDX11, RPL23, ATXN7, RPL34, CHD2, SPTBN1, CDCA7L, ATXN1L, RBPJ, TOP2A, MDN1, GNL3
GOTERM_CC_DIRECT	GO:0005789~endoplasmic reticulum membrane	24	0.046463	0.0900122	0.798811	TOR1AIP2, ACER3, PLP2, MSMO1, TREX1, FKBP1A, LPCAT2, ITPR1, APOL2, TMED7, ARHGAP32, ERO1A, TMEM33, ALOX5AP, KLHL14, SRD5A3, PIGB, DAD1, SDCBP, CYP4F3, ALG11, RHOG, MGST1, TMED7-TICAM2
GOTERM_CC_DIRECT	GO:0001725~stress fiber	4	0.00774383	0.0908604	0.785275	PDLIM7, FHL3, SIPA1L3, SYNPO
GOTERM_CC_DIRECT	GO:0005819~spindle	6	0.0116158	0.0919696	0.773252	KIFC1, INCENP, PTP4A1, TPX2, CENPF, CDC20
GOTERM_CC_DIRECT	GO:0031088~platelet dense granule membrane	2	0.00387192	0.0949549	0.768879	LAMP2, ITPR1
GOTERM_CC_DIRECT	GO:0043005~neuron projection	9	0.0174236	0.0977731	0.764236	S100A4, CPNE5, TENM1, ANK3, KLHL14, LIN7C, VAMP3, ARPC5, PTPRO

## Sheet: Pathway
Category	Term	Term	Count	%	PValue	Benjamini	Genes
REACTOME_PATHWAY	R-HSA-173623:R-HSA-173623	Classical antibody-mediated complement activation	34	0.0658226	6.41055e-38	2.29498e-35	IGLV1-40, IGHG1, IGHG3, IGLV1-44, IGHV3-48, IGKV1-17, IGLV1-47, IGHV2-5, IGHV1-46, IGLV3-19, IGLV2-23, IGHV3-23, IGLV6-57, IGKV2-30, IGKV1D-39, IGKV3-15, IGHV3-53, IGLV3-1, IGLV2-11, IGHV3-11, IGHV3-30, IGKV1-5, IGHV3-7, IGHV4-39, IGLV2-14, IGLV7-43, IGKV4-1, IGKV3-20, IGLV3-25, IGLC2, IGLC1, IGHV4-59, IGLV3-21, IGHV4-34
REACTOME_PATHWAY	R-HSA-5690714:R-HSA-5690714	CD22 mediated B cell receptor regulation	33	0.0638866	4.16921e-37	7.46289e-35	IGLV1-40, IGLV1-44, IGHV3-48, IGKV1-17, IGLV1-47, IGHV2-5, IGHM, IGHV1-46, IGLV3-19, IGLV2-23, IGHV3-23, IGLV6-57, IGKV2-30, IGKV1D-39, IGKV3-15, IGHV3-53, IGLV3-1, IGLV2-11, IGHV3-11, IGHV3-30, IGKV1-5, IGHV3-7, IGHV4-39, IGLV2-14, IGLV7-43, IGKV4-1, IGKV3-20, IGLV3-25, IGLC2, IGLC1, IGHV4-59, IGLV3-21, IGHV4-34
REACTOME_PATHWAY	R-HSA-2029481:R-HSA-2029481	Fc epsilon receptor activation	34	0.0658226	3.21185e-36	3.83281e-34	IGLV1-40, IGHG1, IGHG3, IGLV1-44, IGHV3-48, IGKV1-17, IGLV1-47, IGHV2-5, IGHV1-46, IGLV3-19, IGLV2-23, IGHV3-23, IGLV6-57, IGKV2-30, IGKV1D-39, IGKV3-15, IGHV3-53, IGLV3-1, IGLV2-11, IGHV3-11, IGHV3-30, IGKV1-5, IGHV3-7, IGHV4-39, IGLV2-14, IGLV7-43, IGKV4-1, IGKV3-20, IGLV3-25, IGLC2, IGLC1, IGHV4-59, IGLV3-21, IGHV4-34
REACTOME_PATHWAY	R-HSA-983695:R-HSA-983695	B Cell Receptor signaling	37	0.0716305	1.22407e-35	1.09554e-33	IGLV1-40, IGLV1-44, IGHV3-48, IGKV1-17, BLK, IGLV1-47, IGHV2-5, IGHM, IGHV1-46, IGLV3-19, IGLV2-23, IGHV3-23, IGLV6-57, IGKV2-30, IGKV1D-39, IGKV3-15, BLNK, IGHV3-53, ITPR1, IGLV3-1, IGLV2-11, IGHV3-11, IGHV3-30, IGKV1-5, IGHV3-7, IGHV4-39, CD19, IGLV2-14, IGLV7-43, IGKV4-1, IGKV3-20, IGLV3-25, IGLC2, IGLC1, IGHV4-59, IGLV3-21, IGHV4-34
REACTOME_PATHWAY	R-HSA-2454202:R-HSA-2454202	Fc epsilon receptor signaling	32	0.0619507	2.20784e-35	1.58081e-33	IGLV1-40, IGLV1-44, IGHV3-48, IGKV1-17, IGLV1-47, IGHV2-5, IGHV1-46, IGLV3-19, IGLV2-23, IGLV6-57, IGHV3-23, IGKV2-30, IGKV1D-39, IGKV3-15, IGHV3-53, IGLV3-1, IGLV2-11, IGHV3-11, IGHV3-30, IGKV1-5, IGHV3-7, IGHV4-39, IGLV2-14, IGLV7-43, IGKV4-1, IGKV3-20, IGLV3-25, IGLC2, IGLC1, IGHV4-59, IGLV3-21, IGHV4-34
REACTOME_PATHWAY	R-HSA-166663:R-HSA-166663	Initial triggering of complement	34	0.0658226	5.90405e-35	3.52275e-33	IGLV1-40, IGHG1, IGHG3, IGLV1-44, IGHV3-48, IGKV1-17, IGLV1-47, IGHV2-5, IGHV1-46, IGLV3-19, IGLV2-23, IGHV3-23, IGLV6-57, IGKV2-30, IGKV1D-39, IGKV3-15, IGHV3-53, IGLV3-1, IGLV2-11, IGHV3-11, IGHV3-30, IGKV1-5, IGHV3-7, IGHV4-39, IGLV2-14, IGLV7-43, IGKV4-1, IGKV3-20, IGLV3-25, IGLC2, IGLC1, IGHV4-59, IGLV3-21, IGHV4-34
REACTOME_PATHWAY	R-HSA-2029485:R-HSA-2029485	Fc gamma receptor dependent phagocytosis	35	0.0677585	1.08714e-34	5.55995e-33	IGLV1-40, IGHG1, IGHG3, IGLV1-44, IGHV3-48, IGKV1-17, IGLV1-47, IGHV2-5, IGHV1-46, IGLV3-19, IGLV2-23, IGHV3-23, IGLV6-57, IGKV2-30, IGKV1D-39, IGKV3-15, IGHV3-53, ITPR1, IGLV3-1, IGLV2-11, IGHV3-11, IGHV3-30, IGKV1-5, IGHV3-7, IGHV4-39, IGLV2-14, IGLV7-43, IGKV4-1, IGKV3-20, IGLV3-25, IGLC2, IGLC1, IGHV4-59, IGLV3-21, IGHV4-34
REACTOME_PATHWAY	R-HSA-2871809:R-HSA-2871809	Fc epsilon receptor mediated Ca+2 mobilization	35	0.0677585	1.22063e-33	5.46233e-32	IGLV1-40, IGLV1-44, IGHV3-48, IGKV1-17, IGLV1-47, IGHV2-5, IGHV1-46, IGLV3-19, IGLV2-23, IGHV3-23, IGLV6-57, IGKV2-30, IGKV1D-39, IGKV3-15, TEC, IGHV3-53, VAV2, ITPR1, IGLV3-1, IGLV2-11, IGHV3-11, IGHV3-30, IGKV1-5, IGHV3-7, IGHV4-39, IGLV2-14, IGLV7-43, IGKV4-1, IGKV3-20, IGLV3-25, IGLC2, IGLC1, IGHV4-59, IGLV3-21, IGHV4-34
REACTOME_PATHWAY	R-HSA-2730905:R-HSA-2730905	LAT2/NTAL/LAB calcium mobilization	32	0.0619507	9.85097e-33	3.52665e-31	IGLV1-40, IGLV1-44, IGHV3-48, IGKV1-17, IGLV1-47, IGHV2-5, IGHV1-46, IGLV3-19, IGLV2-23, IGLV6-57, IGHV3-23, IGKV2-30, IGKV1D-39, IGKV3-15, IGHV3-53, IGLV3-1, IGLV2-11, IGHV3-11, IGHV3-30, IGKV1-5, IGHV3-7, IGHV4-39, IGLV2-14, IGLV7-43, IGKV4-1, IGKV3-20, IGLV3-25, IGLC2, IGLC1, IGHV4-59, IGLV3-21, IGHV4-34
REACTOME_PATHWAY	R-HSA-2029482:R-HSA-2029482	Regulation of actin dynamics for phagocytic cup formation	37	0.0716305	2.59713e-31	8.45248e-30	IGLV1-40, IGHG1, IGHG3, IGLV1-44, IGHV3-48, IGKV1-17, IGLV1-47, IGHV2-5, ARPC5, IGHV1-46, IGLV3-19, IGLV2-23, IGHV3-23, IGLV6-57, IGKV2-30, IGKV1D-39, IGKV3-15, IGHV3-53, VAV2, WAS, IGLV3-1, IGLV2-11, IGHV3-11, IGHV3-30, IGKV1-5, IGHV3-7, IGHV4-39, IGLV2-14, IGLV7-43, IGKV4-1, IGKV3-20, IGLV3-25, IGLC2, IGLC1, IGHV4-59, IGLV3-21, IGHV4-34
REACTOME_PATHWAY	R-HSA-2871796:R-HSA-2871796	Fc epsilon receptor mediated MAPK activation	33	0.0638866	7.19422e-31	2.14628e-29	IGLV1-40, IGLV1-44, IGHV3-48, IGKV1-17, IGLV1-47, IGHV2-5, IGHV1-46, IGLV3-19, IGLV2-23, IGHV3-23, IGLV6-57, IGKV2-30, IGKV1D-39, IGKV3-15, IGHV3-53, VAV2, IGLV3-1, IGLV2-11, IGHV3-11, IGHV3-30, IGKV1-5, IGHV3-7, IGHV4-39, IGLV2-14, IGLV7-43, IGKV4-1, IGKV3-20, IGLV3-25, IGLC2, IGLC1, IGHV4-59, IGLV3-21, IGHV4-34
REACTOME_PATHWAY	R-HSA-198933:R-HSA-198933	Immunoregulatory interactions between a Lymphoid and a non-Lymphoid cell	36	0.0696945	1.11575e-22	2.85313e-21	IGLV1-40, IGLV1-44, IGHV3-48, IGKV1-17, IGLV1-47, IGHV2-5, IGHV1-46, IGLV3-19, IGLV2-23, IGHV3-23, IGLV6-57, IGKV2-30, IGKV1D-39, IGKV3-15, SELL, CD1C, IGHV3-53, IGLV3-1, IGLV2-11, IGHV3-11, IGHV3-30, IGKV1-5, IGHV3-7, IGHV4-39, CD19, IGLV2-14, IGLV7-43, IGKV4-1, KIR2DL1, IGKV3-20, IGLV3-25, IGLC2, IGLC1, IGHV4-59, IGLV3-21, IGHV4-34
